# Supplementary material for: Adherence of Obese Patients from Poland and Germany and Its Impact on the Effectiveness of Morbid Obesity Treatment
Source: Nutrients. 2022 Sep 19;14(18):3880. doi: 10.3390/nu14183880 (PMC9505872; doi:10.3390/nu14183880)
Supplement: Supplementary file 1 [file nutrients-14-03880-s001.zip]

Archive with 1 entries (1 files):
- nutrients-1923459-supplementary.pdf
